# Supplementary material for: Why Is There So Much More Research on Vision Than on Any Other Sensory Modality?
Source: Front Psychol. 2019 Oct 4;10:2246. doi: 10.3389/fpsyg.2019.02246 (PMC6787282; doi:10.3389/fpsyg.2019.02246)
Supplement: Supplementary file 1 [file Data_Sheet_1.CSV]

SensoryModality	NumberOfStudiesUntil2007	NumberOfStudiesSince2008
Visual Memory	1226	1540
Auditory Memory	404	296
Gustatory Memory	5	5
Olfactory Memory	112	101
Tactile/Haptic Memory	55	46
