# Supplementary material for: Why Is There So Much More Research on Vision Than on Any Other Sensory Modality?
Source: Front Psychol. 2019 Oct 4;10:2246. doi: 10.3389/fpsyg.2019.02246 (PMC6787282; doi:10.3389/fpsyg.2019.02246)
Supplement: Supplementary file 2 [file Data_Sheet_2.CSV]

Participant	MostImportantModality	Age	Gender
1	1	29	1
2	1	25	2
3	1	19	3
4	5	45	2
5	1	31	1
6	1	36	1
7	1	26	2
8	1	32	2
9	1	21	2
10	1	25	1
11	1	36	2
12	1	29	1
13	2	55	1
14	1	21	2
15	1	20	2
16	2	55	2
17	5	44	1
18	1	33	2
19	1	29	2
20	1	38	1
21	1	20	2
22	1	23	2
23	1	23	2
24	5	21	2
25	1	22	2
26	1	24	2
27	1	26	1
28	1	22	2
29	1	31	2
30	1	23	1
31	1	26	1
32	2	56	1
33	4	31	1
34	5	24	1
35	1	23	2
36	5	29	2
37	1	24	2
38	1	29	1
39	1	19	2
40	2	30	1
41	1	26	2
42	1	21	2
43	1	27	1
44	2	25	2
45	1	40	2
46	1	28	2
47	1	24	2
48	1	32	1
49	2	57	2
50	2	57	2
51	2	62	2
52	5	46	1
53	1	21	2
54	1	30	2
55	1	59	2
56	1	59	2
57	1	22	2
58	1	28	2
59	1	39	1
60	2	22	2
61	1	25	1
62	5	23	1
63	1	54	1
64	1	19	2
65	1	27	2
66	1	19	2
67	2	20	2
68	1	21	2
69	1	21	2
70	1	20	2
71	1	31	2
72	2	28	2
73	1	20	2
74	2	27	1
75	1	20	2
76	1	26	1
77	1	23	2
78	1	21	2
79	1	24	2
80	1	30	1
81	1	22	2
82	5	23	2
83	1	21	2
84	1	24	2
85	1	36	2
86	1	26	2
87	5	19	2
88	5	31	2
89	2	22	2
90	1	27	2
91	1	29	1
